# Supplementary material for: Ketogenesis mitigates metabolic dysfunction–associated steatotic liver disease through mechanisms that extend beyond fat oxidation
Source: J Clin Invest. 2025 Apr 24;135(12):e191021. doi: 10.1172/JCI191021 (PMC12165805; doi:10.1172/JCI191021)
Supplement: Supporting data values [file jci-135-191021-s037.xlsx]

## Sheet: Fig 1D
Subject identifer	NAS	Steatosis	Ballooning	Lobular Inflammation	Portal Inflammation	Fibrosis	PDFF	ALP	AST	ALT	Bilirubin
Flux 001	4	1	2	1	0	0	22	110	22	61	0.7
Flux 005	1	1	0	0	0	0	14.8	107	27	40	0.7
Flux 006	1	1	0	0	0	0	8.4	85	11	12	0.3
Flux 008	5	2	2	1	0	1	35.35	112	28	46	0.4
Flux 012	3	2	0	1	1	0	26.2	116	28	40	1.4
Flux 013	5	2	1	2	2	1	17.8	77	38	65	0.5
Flux 014	5	3	1	1	0	1	29.25	61	19	45	0.5
Flux 015	7	2	2	3	1	3	21.35	111	61	64	0.7
Flux016	4	1	1	2	1	2	13.6	65	37	59	0.3
Flux 017	8	3	2	3	1	2	38.6	118	71	65	0.6
Flux 018	3	1	1	1	1	1	18.5	75	27	47	0.2
Flux 019	2	1	1	0	1	0	14.6	86	23	55	0.2
Flux 022	3	1	1	1	0	0	21.2	66	17	43	0.6
Flux 024	4	2	1	1	0	1	28.3	109	31	44	0.3
Flux 027	5	1	2	2	0	1	24.3	128	68	88	0.3
Flux 028	4	2	1	1	0	1	30.15	101	18	31	0.2
* each row represents one indiviudal participant

## Sheet: Fig 2C
	Percent of Total Glucose Production
Subject identifer	% Glycogen	% Glycerol	% PEP
Flux 001	26	34	40
Flux 005	15	27	58
Flux 006	24	24	52
Flux 008	34	17	49
Flux 012	31	12	57
Flux 013	30	19	51
Flux 014	24	18	58
Flux 015	36	8	56
Flux016	35	20	45
Flux 017	25	24	51
Flux 018	25	17	58
Flux 019	33	10	57
Flux 022	40	21	39
Flux 024	47	8.8	44.2
Flux 027	21	20	59
Flux 028	22	16	62

## Sheet: Fig 2D
	Reducing Equivalent Turnover (µmole/min/kg-LBM)
Subject identifer	TCA REs	β-oxidation REs	GNG REs
Flux 001	17.95	56	11.24
Flux 005	26.75	26.51	5.49
Flux 006	27.03	41.33	6.19
Flux 008	34.66	44.78	4.02
Flux 012	38.44	32.46	2.64
Flux 013	28.41	40.14	4.18
Flux 014	26.84	63.33	3.24
Flux 015	32.61	44.66	0.62
Flux016	43.8	65.27	5.21
Flux 017	34.91	90.82	8.53
Flux 018	28.18	46.82	3.78
Flux 019	31.74	52.66	1.41
Flux 022	16.09	52.08	5.24
Flux 024	55.7	65.29	1.97
Flux 027	27.74	61.69	3.49
Flux 028	59.45	53.46	4.04

## Sheet: Fig 8C
Reducing Equivalent Turnover (µmole/min/kg-LBM)
	CTRL ASO	Hmgcs2 ASO
TCA Cycle	0.295796	2.12802
	0.42909	0.371739
	0.845435	0.820417
	0.545548	0.8131
	0.411722	2.02581
	0.961525	1.29036
	0.558078	0.903665
		0.830079
		0.837795
		0.39341
		0.423842
Beta-Oxidation	0.422882	0.883911
	0.652567	0.173132
	2.36408	0.362275
	2.22362	0.331649
	1.81058	0.870144
	2.76998	0.563995
	2.39594	0.416867
		0.363454
		0.403848
		0.190315
		0.227605
GNG	0.109561	0.397536
	0.110706	0.148449
	0.493587	0.199982
	0.395197	0.136809
	0.524181	0.517974
	0.636394	0.184454
	0.606679	0.303209
		0.270656
		0.439842
		0.185458
		0.305772

## Sheet: Fig 8F
Reducing Equivalent Turnover (µmole/min/kg-LBM)
	CTRL ASO	Hmgcs2 ASO
TCA Cycle	0.412367	0.87221
	0.209222	1.43316
	0.173594	0.475208
	0.478415	0.985916
	0.385794	0.241618
	0.48673
Beta-Oxidation	2.12139	0.451305
	1.48237	0.630726
	0.990071	0.238321
	1.06347	0.39962
	2.66551	0.260396
	1.8443
GNG	0.527371	0.880516
	0.423374	0.397194
	0.271994	0.322321
	0.477211	0.144896
	0.621177	0.59749
	0.491666

## Sheet: Fig 9D
	JO2 (pmol/sec/mg protein)
ΔGATP (kcals/mol)	VCTRL				HG
-13.13	640.346	446.309	748.837	714.305	336.366	221.906	387.541	339.687
-13.81	526.713	354.446	553.027	537.788	282.94	181.034	314.399	250.407
-14.26	435.703	284.981	439.542	438.029	234.089	146.507	261.324	208.232
-14.63	362.492	243.234	366.289	366.723	201.889	129.21	217.629	174.614
-14.92	304.998	209.783	313.925	325.133	169.017	107.433	186.095	145.897
-15.15	254.655	180.472	270.128	292.7	141.106	95.8557	158.262	131.516

## Sheet: Fig 9G
	NAD(P)H (% Reduced)
ΔGATP (kcals/mol)	VCTRL				HG
-13.13	77.6621	79.2307	74.192	77.8117	76.448	79.9155	84.5222	87.2406
-13.81	70.8908	76.368	67.6305	69.7947	86.5267	80.8929	79.8779	80.3131
-14.26	73.396	71.9102	66.3995	70.1031	87.6869	78.9538	88.5282	84.7105
-14.63	67.604	73.8974	57.0317	75.8935	83.1283	77.4732	76.8935	79.5165
-14.92	69.7509	71.9386	56.677	82.0274	83.6128	75.6189	77.1129	77.4901
-15.15	70.6056	64.9114	56.0329	86.4576	78.3228	70.6431	81.4445	70.3966

## Sheet: Fig 10F
Reducing Equivalent Turnover (µmole/min/kg-LBM)
	WT	BDH1 KO
TCA Cycle	0.076	0.057327
	0.150645	0.056705
	0.066732	0.024514
	0.058729	0.032324
	0.065548	0.037115
	0.101422	0.040302
	0.046193	0.053428
	0.063596	0.082702
	0.064837	0.031485
	0.059055	0.029619
	0.049835
Beta-Oxidation	0.767331	0.747978
	0.949926	1.31137
	1.18338	0.621813
	0.958562	1.03916
	1.06315	0.720514
	1.29359	1.28877
	1.43072	1.0475
	1.36882	1.01917
	0.984538	0.936689
	1.24131	0.242259
	1.00951
GNG	0.442445	0.209023
	0.321483	0.378364
	0.183193	0.195406
	0.19595	0.190571
	0.254	0.536367
	0.306652	0.14836
	0.262225	0.179189
	0.216699	0.215888
	0.216048	0.151092
	0.48372	0.223727
	0.343702

## Sheet: Table 1
	Sex and Age		Body Composition							Glucose Homeostasis											Liver Enzymes
subject identifer	Sex	Age	Body WT (kg) at CRU	BMI from DEXA	Body fat (% from DEXA)	% android fat	% gynoid fat	LBM (% from DEXA)	Bone Mineral Density (g/cm2)	BG (mg/dL) (CRU) B4 FSIVGTT	Insulin (mU/L)	HOMA-IR	A1C	Insulin Sensitivity (SI)	acute Insulin response to glucose (AIRg)	disposition index (DI)	Glucose effectiveness (Sg)	GEZI	beta cell fxn	IR	AST	ALT	Albumin	Alkaline Phosphatase	Bilirubin
Flux 001	F	42.3	78.9	33.7	47.2	55.9	48.3	51.3	1.213	90	17.6	3.91	5.8	5.18	688	3560	0.0213	0.0123	104	5.31	22	61	3.8	110	0.7
Flux 005	M	63.8	132.5	37.9	42.2	58.5	36.4	55.7	1.67	103	20.5	5.21	5.8	0.86	1030	889	0.0143	0.0124	347	4.65	27	40	3.8	107	0.7
Flux 006	F	36.9	108.8	38	50.8	60.3	48.8	47.8	1.393	105	35.5	9.2	6	1.02	159	162	0.0177	0.0142	463	7.72	11	12	3.7	85	0.3
Flux 008	F	51.3	94.6	35.2	50	53.3	53.4	48.7	1.328	117	13.5	3.9	5.3	2.13	168	358	0.0172	0.0143	161	2.94	28	46	3.9	112	0.4
Flux 012	F	54.3	107.1	39.8	50	58	47.6	48.8	1.291	147	17.8	6.46	6.9	33.8	57.6	1950	0.0128	-0.0562	117	6.33	28	40	3.8	116	1.4
Flux 013	F	63	95.3	37.1	47.9	56.8	44.3	50.8	1.175	96	39.6	9.39	5.5	2.57	1170	3010	0.00856	-0.0013	788	7.61	38	65	3.9	77	0.5
Flux 014	F	30.1	116.9	42	48.4	57.2	47.4	50.3	1.379	95	18.6	4.36	5.3	1.28	1460	1860	0.00946	0.00714	298	3.82	19	45	4.1	61	0.5
Flux 015	F	67.6	107.6	42.9	52.9	57.7	56.3	45.9	1.368	86	37	7.86	5.9	0.848	2800	2380	0.0137	0.0108	537	7.3792	61	64	3.7	111	0.7
Flux016	F	50.9	111.2	41.7	54.3	62.9	51.2	44.7	1.311	103	26.5	6.74	5.5	ND	ND	ND	ND	ND	ND	ND	37	59	3.6	65	0.3
Flux 017	F	41.5	142.9	54.9	59.7	66.7	58.8	39.7	0.97	103	41	10.43	5.2	0.769	2680	2060	0.0101	0.00715	509	8.58	71	65	3.8	118	0.6
Flux 018	F	30.9	141.8	48.8	56.7	60.7	59.6	42.5	1.417	100	15.9	3.93	5.6	2.86	246	702	0.0171	0.0131	199	3.01	27	47	3.5	75	0.2
Flux 019	F	18.5	119.2	46.2	55.5	62.7	54	43.5	1.258	98	46.6	11.28	5.7	0.693	700	485	0.00731	0.00404	673	10.3	23	55	3.8	86	0.2
Flux 022	F	47.2	122.7	46.3	53.7	64.3	45.9	45.3	1.317	102	40.5	10.2	5.7	0.988	782	773	0.0143	0.0105	781	7.81	17	43	3.4	66	0.6
Flux 024	F	64.9	98	41.8	53.7	61.9	55.2	45.3	1.013	114	21.2	5.97	6.7	0.95	236	224	0.00744	0.00546	278	4.63	31	44	4.4	109	0.3
Flux 027	F	59.1	89.1	34.4	47.8	53.8	51.9	50.8	1.226	101	21.7	5.41	6	1.77	423	749	0.00323	-0.00061	222	5.26	68	88	4.6	128	0.3
Flux 028	F	42	127.4	45.8	51.4	56.6	53.3	47.5	1.314	100	13.8	3.41	6.5	1.43	170	244	0.0113	0.00917	188	3.29	18	31	4.3	101	0.2
*ND = not determined

## Sheet: Fig S3A
	Fluxes (µmole/min/kg-LBM)
Subject identifer	VEGP	VGlycogen	VGlycerol	VPEP	VPK+ME	VPEPCK	VCS	VRaβOHB
Flux 001	18.7333	4.87066	6.36932	7.49332	16.3837	23.877	2.24376	7.67234
Flux 005	12.9599	1.94398	3.49917	7.51674	13.9597	21.4764	3.34348	2.11498
Flux 006	16.4668	3.95203	3.95203	8.56274	21.6981	30.2608	3.3785	5.04849
Flux 008	16.6112	5.64782	2.82391	8.13951	19.9	28.0395	4.33282	5.58242
Flux 012	20.9235	6.4863	2.51082	11.9264	30.8052	42.7316	4.80448	2.55261
Flux 013	15.0261	4.50784	2.85496	7.66332	17.0088	24.6722	3.5513	5.89759
Flux 014	13.2778	3.18667	2.39	7.70112	20.3613	28.0624	3.35466	11.0122
Flux 015	12.9399	4.65836	1.03519	7.24634	17.2352	24.4816	4.07607	6.74753
Flux016	16.793	5.87754	3.35859	7.55683	13.3672	20.924	5.47451	10.2572
Flux 017	22.5603	5.64008	5.41448	11.5058	21.9006	33.4064	4.36426	15.5712
Flux 018	16.8615	4.21537	2.86645	9.77965	20.7742	30.5538	3.5231	7.04651
Flux 019	16.4367	5.42411	1.64367	9.36892	32.6412	42.0101	3.96762	8.05252
Flux 022	15.3302	6.1321	3.21935	5.9788	11.5147	17.4935	2.01138	9.6974
Flux 024	22.4375	10.5456	1.9745	9.91738	38.579	48.4964	6.96267	8.99498
Flux 027	12.3815	2.60011	2.4763	7.30508	15.7797	23.0847	3.46727	11.3733
Flux 028	20.6004	4.53208	3.29606	12.7722	25.2753	38.0476	7.43149	5.32995
* each row represents one indiviudal participant

[truncated: 5 more sheets: Fig S7C, Fig S7D, Fig S7F, Fig S9B, Fig S9G]
